# Supplementary material for: Considerations about Hypoxic Changes in Neuraxis Tissue Injuries and Recovery
Source: Biomedicines. 2022 Feb 18;10(2):481. doi: 10.3390/biomedicines10020481 (PMC8962344; doi:10.3390/biomedicines10020481)
Supplement: Supplementary file 1 [file biomedicines-10-00481-s001.zip]

Archive with 1 entries (1 files):
- biomedicines-1502852-supplementary.pdf
